# Supplementary material for: β Boswellic Acid Blocks Articular Innate Immune Responses: An In Silico and In Vitro Approach to Traditional Medicine
Source: Antioxidants (Basel). 2023 Feb 3;12(2):371. doi: 10.3390/antiox12020371 (PMC9952103; doi:10.3390/antiox12020371)
Supplement: Supplementary file 1 [file antioxidants-12-00371-s001.zip]

Archive with 3 entries (3 files):
- antioxidants-2084312-Supplementary Figures.pdf
- Supplementary data S1.xlsx
- Supplementary data S2.xlsx
